# Supplementary material for: The lre‐miR159a‐LrGAMYB pathway mediates resistance to grey mould infection in Lilium regale
Source: Mol Plant Pathol. 2020 Apr 21;21(6):749–60. doi: 10.1111/mpp.12923 (PMC7214475; doi:10.1111/mpp.12923)
Supplement: Supplementary file 2 [file MPP-21-749-s002.xlsx]

## Sheet: table s1
Table S1. Primers for cloning the precursor of lre-MIR159a and LrGAMYB gene
Primer	Sequence (5'→3')
MIR159a-F	CACAGGCAATGTCTCCAATCGGTACCA
MIR159a-R	TAAACTCACCCACCTTCGCCGTTCATC
RACE outer primer	CTAATACGACTCACTATAGGGCAAGCAGTGGTATCAACGCAGAGT
RACE inner primer	CTAATACGACTCACTATAGGGC
MYB-3RGSP-1	GATTACGCCAAGCTTGGCAAGAGCTGCCGCCTGCGGTGGATGA
MYB-3RGSP-2	GATTACGCCAAGCTTCTTCAGAAGCACACGGGGCTCGCGCGGT
MYB-5RGSP-1	GATTACGCCAAGCTTTTTGGAATGAAGGGAGCTCCAACTT
MYB-5RGSP-2	GATTACGCCAAGCTTCTGGTAGCAAAGCAGCCATCCGCGCCCA
GAMYB-F	ATGACTCTCATAAAGAAGGAGAGCGGCA
GAMYB-R	CTAAGCGGTCCCGGGCCTTTCATTG
