# Supplementary material for: The lre‐miR159a‐LrGAMYB pathway mediates resistance to grey mould infection in Lilium regale
Source: Mol Plant Pathol. 2020 Apr 21;21(6):749–60. doi: 10.1111/mpp.12923 (PMC7214475; doi:10.1111/mpp.12923)
Supplement: Supplementary file 3 [file MPP-21-749-s003.xlsx]

## Sheet: table s2
Table S2. Primers information used for RLM- RACE PCR
Primer	Sequence (5'→3')
5’RACE outer primer	CTAATACGACTCACTATAGGGCAAGCAGTGGTATCAACGCAGAGT
5’RACE inner primer	CTAATACGACTCACTATAGGGC
GAMYB-GSP1	GATTACGCCAAGCTTGCGGTCCCGGGCCTTTCATTGGAGGGAG
GAMYB-GSP2	GATTACGCCAAGCTTACTCATCCGAGGGACTACCACCGAAAG
