# Supplementary material for: The lre‐miR159a‐LrGAMYB pathway mediates resistance to grey mould infection in Lilium regale
Source: Mol Plant Pathol. 2020 Apr 21;21(6):749–60. doi: 10.1111/mpp.12923 (PMC7214475; doi:10.1111/mpp.12923)
Supplement: Supplementary file 4 [file MPP-21-749-s004.xlsx]

## Sheet: table s3
Table S3. Primers information of lre-miR159a and LrGAMYB gene used for qRT-PCR
Primer	Sequence (5'→3')
universal-R1	GCGAGCACAGAATTAATACGAC
qmiR159a	TTTGGATTGAAGGGAGCTCTA
qLrGAMYB-F	GTAATGCAGGGAAGCCCATA
qLrGAMYB-R	ACGAAGCCAGGACTTCTTGA
18S-F	GCAGAATCCCGTGAACCAT
18S-R	GCCAATCTCCGCATCCAT
CLATHRIN-F	GATGAGATTCTGATTGCTGGTGAG
CLATHRIN-R	CCTGCTCTTTGGCTGTTTCC
AtActin-F	GGTGTCATGGTTGGTATGGGTC
AtActin-R	CCTCTGTGAGTAGAACTGGGTGC
AtMYB33-F	CCAGATAGCCATACCCCTACG
AtMYB33-R	CCTCGGATTTAGTTTGGGATAC
AtMYB65-F	GATGATGGTTCCTGATAGCC
AtMYB65-F	AGGCATCAACAGAGTCAAGG
AtPDF1.2-F	TTCTCTTTGCTGCTTTCGACG
AtPDF1.2-R	GCATGCATTACTGTTTCCGCA
AtPR1-F	TATGCTCGGAGCTACGCAGAA
AtPR1-R	TCGCTAACCCACATGTTCACG
AtPR2-F	CTCGACTCGGTTTATGCAGCA
AtPR2-R	TTTTCCACACTCGTCCCGACT
AtNPR1-F	CATTCTCTCAAAGGCCGACT
AtNPR1-R	AAGACGTTGAGCAAGTGCAA
AtLOX-F	GTCCAAACCTCAGAAGACGAT
AtLOX-R	CACCCATGACTCACATGTAA
